# Supplementary material for: Two New Chalcid Wasps (Hymenoptera: Eulophidae and Megastigmidae) Are Parasitoids of Ophelimus bipolaris (Hymenoptera: Eulophidae) on Eucalyptus in China
Source: Insects. 2026 Apr 24;17(5):449. doi: 10.3390/insects17050449 (PMC13207921; doi:10.3390/insects17050449)
Supplement: Supplementary file 1 [file insects-17-00449-s001.zip › Supplementary Table S1.xls]

## Sheet: Supplementary Table S1
Supplementary Table S1. Interspecific analysis of genetic distance values based on 28S sequences between various species of Aprostocetus analyzed in this study.
No	Species	1	2	3	4	5	6	7	8	9	10	11	12
1	Aprostocetus eucalyptus
2	Aprostocetus sp.	0.0163079
3	Aprostocetus lycidas	0.0184702	0.0358685
4	Aprostocetus ceroplastae	0.033646	0.051578	0.0221595
5	Aprostocetus citrinus	0.045372	0.0637439	0.027865	0.0259298
6	Aprostocetus luteus	0.0203132	0.0377508	0.0072723	0.0128185	0.0278754
7	Aprostocetus collega	0.0240781	0.041648	0.0109414	0.0165305	0.031686	0.00362016
8	Aprostocetus biorhizae	0.0264934	0.0445027	0.0111389	0.0187639	0.0245424	0.00740751	0.0111456
9	Aprostocetus bipolaris	0.0221817	0.0396743	0.00725602	0.018381	0.0278117	0.00361915	0.00726025	0.00739062
10	Aprostocetus aethiops	0.0188201	0.0365645	0	0.0207169	0.0285183	0.00742218	0.0111676	0.0111644	0.00742218
11	Aprostocetus minimus	0.0223088	0.0399003	0.00362508	0.0260221	0.0317862	0.0109807	0.014685	0.0111389	0.010956	0
12	Aprostocetus blastophagusi	0.0242069	0.0418669	0.0054466	0.0241243	0.0337101	0.0128319	0.0165477	0.0130171	0.0128029	0.00184463	0.00180357
13	Ceranisus menes	0.115541	0.122556	0.100867	0.101542	0.111632	0.0946197	0.0968482	0.100375	0.0988274	0.104919	0.100867	0.100867
Note: The pairwise distance calculation was performed by the method of Kimura 2-parameter, as implemented in MEGA V7.
