# Supplementary material for: Two New Chalcid Wasps (Hymenoptera: Eulophidae and Megastigmidae) Are Parasitoids of Ophelimus bipolaris (Hymenoptera: Eulophidae) on Eucalyptus in China
Source: Insects. 2026 Apr 24;17(5):449. doi: 10.3390/insects17050449 (PMC13207921; doi:10.3390/insects17050449)
Supplement: Supplementary file 1 [file insects-17-00449-s001.zip › Supplementary Table S2.xls]

## Sheet: Supplementary Table S2
Supplementary Table S2. Interspecific analysis of genetic distance values based on 28S sequences between various species of Megastigmus analyzed in this study.
No	Species	1	2	3	4	5	6	7	8	9	10	11	12
1	Megastigmus bipolaris
2	Megastigmus sp.1	0
3	Megastigmus specularis	0.037035	0.037035
4	Megastigmus zebrinus	0.0423084	0.0423084	0.0165665
5	Megastigmus rafni	0.0422255	0.0422255	0.00492549	0.0182611
6	Megastigmus synophri	0.0464861	0.0464861	0.029979	0.0318781	0.031813
7	Megastigmus stigmatizans	0.0493724	0.0493724	0.0284001	0.0336382	0.0267135	0.0282633
8	Megastigmus manonae	0.0546219	0.0546219	0.0283575	0.03181	0.0283575	0.0446745	0.0422277
9	Megastigmus grewianae	0.0547606	0.0547606	0.0233514	0.0250531	0.0216704	0.0411566	0.0423982	0.040514
10	Megastigmus pingii	0.0512636	0.0512636	0.0216496	0.0336637	0.0182698	0.0484274	0.0423242	0.0386682	0.0337129
11	Megastigmus pistaciae	0.0744034	0.0744034	0.0387019	0.0492967	0.0438958	0.0614475	0.061631	0.0581357	0.0527869	0.0511314
12	Megastigmus ozoroae	0.0798457	0.0798457	0.0438839	0.0528274	0.0491111	0.0633809	0.0669753	0.0599585	0.058075	0.0564193	0.00492419
13	Baryscapus diaphantus	0.117531	0.117531	0.114825	0.119234	0.11068	0.102297	0.117056	0.121561	0.125773	0.121311	0.136567	0.138853
Note: The pairwise distance calculation was performed by the method of Kimura 2-parameter, as implemented in MEGA V7.
